# Supplementary material for: Good Manufacturing Practice Validation and Radiation Dosimetry for the Clinical Application of a Novel α7-nAChR Radioligand: [11C]KIn83
Source: Molecules. 2025 Mar 18;30(6):1356. doi: 10.3390/molecules30061356 (PMC11945799; doi:10.3390/molecules30061356)
Supplement: Supplementary file 1 [file molecules-30-01356-s001.zip]

Archive with 1 entries (1 files):
- molecules-3464490-supplementary.pdf
